# Supplementary material for: Long Term Neurodevelopmental Outcomes after Sevoflurane Neonatal Exposure of Extremely Preterm Children: A Cross-Sectional Observationnal Study
Source: Children (Basel). 2022 Apr 12;9(4):548. doi: 10.3390/children9040548 (PMC9028040; doi:10.3390/children9040548)
Supplement: Supplementary file 1 [file children-09-00548-s001.zip]

Archive with 1 entries (1 files):
- children-1619376-supplementary.pdf
